# Supplementary material for: Structural Models for a Series of Allosteric Inhibitors of IGF1R Kinase
Source: Int J Mol Sci. 2024 May 14;25(10):5368. doi: 10.3390/ijms25105368 (PMC11121299; doi:10.3390/ijms25105368)
Supplement: Supplementary file 1 [file ijms-25-05368-s001.zip]

Archive with 1 entries (1 files):
- ijms-2977621-supplementary.pdf
